# Supplementary material for: Is There Still a Place for Percutaneous Nephrolithotomy in Current Times?
Source: J Clin Med. 2022 Aug 31;11(17):5157. doi: 10.3390/jcm11175157 (PMC9457409; doi:10.3390/jcm11175157)
Supplement: Supplementary file 1 [file jcm-11-05157-s001.zip]

Archive with 1 entries (1 files):
- jcm-1856538-supplementary.pdf
